# Supplementary material for: The Antifungal Effects of Citral on Magnaporthe oryzae Occur via Modulation of Chitin Content as Revealed by RNA-Seq Analysis
Source: J Fungi (Basel). 2021 Nov 29;7(12):1023. doi: 10.3390/jof7121023 (PMC8704549; doi:10.3390/jof7121023)
Supplement: Supplementary file 1 [file jof-07-01023-s001.zip]

Archive with 7 entries (7 files):
- Figure S1. Experimental flow.png
- Figure S2. Systematic clustering of differentially expressed genes (DEG) in 36 transcriptome libraries.png
- Figure S3. Pathway of amino and nucleotide sa╠gar metabolism of M. oryzae.png
- Table S1.  8 genes of primer design for RT-qPCR.pdf
- Table S2.  Summary of reference genetic data from processed samples..pdf
- Table S3. Comparison of transcriptome sequencing and reference genome of M. oryzae under citral stress.pdf
- Table S4. Large value distribution statistics of reference gene table for transcriptome sequencing of M. oryzae under citral stress.pdf
